# Supplementary material for: Lithium Iron Phosphate/Carbon (LFP/C) Composite Using Nanocellulose as a Reducing Agent and Carbon Source
Source: Polymers (Basel). 2023 Jun 9;15(12):2628. doi: 10.3390/polym15122628 (PMC10305069; doi:10.3390/polym15122628)
Supplement: Supplementary file 1 [file polymers-15-02628-s001.zip]

Archive with 1 entries (1 files):
- polymers-2311089-supplementary.pdf
